# Supplementary material for: Metabolite and Gene Expression Analysis Underlying Temporal and Spatial Accumulation of Pentacyclic Triterpenoids in Jujube
Source: Genes (Basel). 2022 May 4;13(5):823. doi: 10.3390/genes13050823 (PMC9141700; doi:10.3390/genes13050823)
Supplement: Supplementary file 1 [file genes-13-00823-s001.zip]

Archive with 2 entries (2 files):
- Supplementary Materials.pdf
- Table S5 transcriptome date used in this manuscript.xlsx
