# Supplementary material for: Metabolite and Gene Expression Analysis Underlying Temporal and Spatial Accumulation of Pentacyclic Triterpenoids in Jujube
Source: Genes (Basel). 2022 May 4;13(5):823. doi: 10.3390/genes13050823 (PMC9141700; doi:10.3390/genes13050823)
Supplement: Supplementary file 1 [file genes-13-00823-s001.zip › Table S5 transcriptome date used in this manuscript.xlsx]

## Sheet: Sheet4
ID	JYF	JYF2	JYF3	JE1	JE2	JE3	JWM1	JWM2	JWM3	JBR1	JBR2	JBR3	JHR1	JHR2	JHR3	JFR1	JFR2	JFR3	WYF1	WYF2	WYF3	WE1	WE2	WE3	WWM1	WWM2	WWM3	WBR1	WBR2	WBR3	WHR1	WHR2	WHR3	WFR1	WFR2	WFR3	JBR1_count	JBR2_count	JBR3_count	JE1_count	JE2_count	JE3_count	JFR1_count	JFR2_count	JFR3_count	JHR1_count	JHR2_count	JHR3_count	JWM1_count
ZjAACT
evm.TU.Contig34.213	29.47	27.97	30.89	30.17	36.55	34.53	41.63	44.04	43.2	40.52	47.89	46.84	46.32	47.11	48.11	53.81	50.91	52.34	26.29	34.44	33.28	30.71	38.29	33.78	72.51	88.97	78.51	98	108.77	100.62	96.87	108.98	89.49	81.26	95.97	97.21	2731	3260	3184	2227	2371	2532	3702	5300	3443	2815	3958	3606	3268
evm.TU.Contig37.1.115	99.83	135.98	118.3	69.51	62.2	52.25	176.65	136.96	125.68	312.23	125.44	152.31	316.25	495.11	274.83	221.03	376.08	216.88	149.92	122.1	156.52	62.42	68.62	76.99	90.21	94.33	101.28	160.42	107.94	139.13	140.48	123.23	197.76	181.41	164.57	161.04	32012	12991	15751	7805	6138	5828	23136	59561	21706	29240	63284	31338	21099
evm.TU.Contig23.4.123	14.96	16.09	14.14	2.43	2.66	0.44	2.05	1.91	2.53	2.11	1.99	1.89	3.21	2.71	1.93	5.14	2.94	2.69	16.81	19.37	19.5	0.81	1.23	3.06	1.38	2.14	1.9	4.09	2.52	2.06	4.01	3.6	3.41	3.73	3.73	4.91	62	59	56	78	75	14	154	133	77	85	99	63	70
evm.TU.Contig63.92	274.11	286.17	262.54	235.89	337.72	232.82	574.24	581.6	705.82	663.35	1020.79	754.58	852.74	912.79	984.19	854.25	803.53	1081.29	213.25	194.41	199.39	101.69	108.42	100.86	104.91	109.81	121.65	236.53	192.14	200.14	213.85	233.03	225.74	307.63	360.11	366.63	18588	28894	21328	7239	9109	7098	24439	34781	29577	21548	31887	30672	18745
ZjHMGS
evm.TU.Contig64.0.510	136.09	161.92	175.85	64.15	41.3	15.34	82.46	44.33	24.45	160.51	19.18	20.99	86.61	146.48	71.63	37.78	168	42.25	84.91	69.43	93.86	34.64	39.65	38.01	22.09	25.33	22.7	43.22	18.88	29.86	30.29	27.02	46.65	51.74	47.94	47.33	15006	1811	1979	6568	3717	1560	3606	24263	3856	7302	17073	7448	8981
evm.TU.Contig116.80	5.09	4.42	4.72	2.06	1.13	0.65	3.07	0.75	1.34	0.47	0.38	0.77	1.29	0.76	0.37	0.58	0.79	2.32	10.53	7.88	10.21	0.94	1.1	1.15	3.47	4.55	2.86	1.6	2.33	1.83	1.33	1.42	1.34	0.92	1.38	1.51	44	36	72	209	101	66	55	113	210	108	88	38	332
ZjHMGR
evm.TU.Contig21.0.64	136.19	146.69	160.99	160.1	119.13	209.7	455.43	306.45	204.49	239.3	112.42	159.67	117.42	82.08	104.3	105.32	43.46	100.34	101	99.13	97.48	144.38	97.42	102.16	47.23	65.5	77.07	47.21	70.91	62.23	40.01	34.97	37.32	32.12	25.34	26.04	24430	11593	16442	17900	11706	23292	10977	6853	10000	10810	10447	11842	54163
evm.TU.Contig112.45	72.02	53.11	65.61	77.61	80.97	51.56	18.12	14.27	11.45	69.02	9.71	10.08	92.74	102.12	49.57	23.04	117.47	31.2	72.9	59.65	50.45	76.52	67.78	68.96	14.33	18.24	15.05	17.72	11.18	14.99	8.69	13.2	16.78	16.88	17.17	17.02	9058	1287	1335	11155	10229	7362	3087	23815	3997	10976	16709	7236	2771
evm.TU.Contig73.486	49.95	70.79	88.23	34.52	16.37	3.14	93.31	92.83	53.96	36.62	34.04	33.16	43.68	21.3	28.04	5.18	12.64	4.41	56.97	34.41	42.85	30.36	52.41	47.57	69.47	98.05	93.76	40.2	108.08	44.74	28.09	26.49	35.94	19.85	15.18	13.49	4357	4091	3980	4498	1875	407	629	2323	512	4687	3160	3711	12933
ZjSQS
evm.TU.Contig75.307	61.89	60.53	73.14	21.69	18.62	21.68	40.62	51.78	66.36	46.48	52.27	42.1	51.22	57.43	63.14	24.3	17.88	36.62	51	40.48	37.21	23.56	23.09	19.09	48.96	44.55	39.12	32.95	21.87	46.75	35.23	37.07	37.63	44.36	47.41	41.03	4603	5229	4206	2352	1775	2336	2457	2736	3540	4574	7090	6955	4686
evm.TU.Contig42.302	142.36	129.02	181.11	180.28	134.11	192.73	435.21	283.45	324.59	358.38	314.86	311.89	290.44	445.86	260.28	277.11	443	297.15	115.75	152.35	162.3	136.95	127.53	126.26	234.2	259.03	233.96	220.69	252.72	242.24	247.86	233.31	263.93	300.08	273.89	242.21	27108	24058	23796	14934	9764	15861	21400	51761	21941	19811	42044	21896	38349
ZjSQE
evm.TU.Contig21.0.559	19.36	26.37	19.63	1.3	1.79	0.51	2.62	1.44	0.62	1.5	0.13	0.38	0.12	0.96	0.24	0.15	0.64	0.09	23.86	37.09	35.35	9.66	15.96	17.64	11.08	12.42	10.2	5.35	7.79	8.29	3.65	4.59	3.54	2.21	1.22	0.97	135	12	34	128	155	50	14	89	8	10	108	24	274
evm.TU.Contig57.343	77.39	122.23	106.76	3.62	4.89	3.54	24.95	16.85	19.97	19.88	22.11	21.03	16.38	17.71	17.01	22.45	21.51	15.22	51.41	21.16	19.87	5.36	4.01	3.84	9.11	10.13	11.66	14.35	11.71	14.96	18.05	17.67	17.37	17.52	18.5	17.31	2019	2268	2154	403	478	391	2328	3374	1509	1500	2243	1921	2952
evm.TU.Contig11.123	1.13	0.36	0.98	3.15	2.33	0.66	0.96	1.52	0.93	1.68	0.16	0.79	1.24	2.31	1.01	1.18	2.75	0.57	4.44	6.85	2.41	13.2	17.91	18.08	8.4	17.16	4.75	2.77	3.54	2.53	1.02	2.52	2.09	2.8	1.99	3.2	21	2	10	43	28	9	15	53	7	14	36	14	14
ZjOSC
evm.TU.Contig63.27	22.73	27.71	28.69	15.28	2.46	1.5	73.13	54.19	21.27	46.37	10.98	19.74	31.96	61.92	21.01	3.38	42.38	9.69	3.18	13.11	4.04	107.56	144.9	151.46	137.38	147.9	107.89	54.58	65.02	31.95	23.25	32.43	36.93	35.06	23.14	18.35	510	122	219	184	26	18	38	720	104	317	849	257	937
evm.TU.Contig63.19	0.74	0.32	0.59	0.17	0	0.05	0.05	0.03	0.03	0.03	0.08	0	0	0.04	0.02	0.08	0	0	1.12	4.05	2.21	0.19	0.06	0.48	0.32	0.03	0.02	0	0	0.02	0	0	0.11	0	0.1	0	1	3	0	7	0	2	3	0	0	0	2	1	2
ZjP450
evm.TU.Contig66.109	95.34	69.4	140.36	310.8	309.91	267.21	539.43	454.19	426.07	887.42	373.84	516.34	833.29	1312.03	605.84	388.29	767.08	494.77	34.86	59.58	37.9	308.04	210.28	224.74	423.25	407.51	501.77	518.4	488.37	575.66	583.69	541.51	767.9	745.44	747.69	530.2	85290	36294	50057	32714	28670	27941	38101	113884	46419	72222	157206	64759	60396
evm.TU.Contig108.402	31.24	23.71	32.87	81.67	88.64	89.57	42.57	53.79	72.96	47.27	87.23	67.89	74.9	68.33	88.1	82.35	108.3	84.55	15.88	24.54	14.07	46.93	53.92	43.58	50.23	56.51	53.01	82.88	71.53	87.16	80.95	91.15	86.84	65.31	71.32	65.76	3373	6288	4887	6383	6089	6954	6000	11938	5890	4820	6079	6992	3539
evm.TU.Contig5.527	19.13	14.82	16.64	15.65	13.03	21.92	55.56	53.32	54.27	52.56	51.73	61.65	54.01	55.54	75.11	63.35	72.17	71.93	6.88	8.2	7.99	13.65	14	11.32	23.25	30.98	27.39	29.28	24.38	30.14	25.8	26.2	26.38	27.68	28.14	25.93	1349	1341	1596	440	322	612	1660	2861	1802	1250	1777	2144	1661
ZjUTG
evm.TU.Contig57.469	17.45	24.08	11.32	58.35	86.26	51.11	0	0	0	0	0	0.03	0	0	0	0	0	0	13.57	11.08	7.24	25.8	37.35	28.56	0.02	0	0	0	0	0	0	0	0	0	0	0	0	0	2	4368	5675	3801	0	0	0	0	0	0	0
evm.TU.Contig53.170	11.56	9.2	7.57	18.76	19.84	18.5	21.4	33.08	43.06	23.52	17.89	27.41	15.45	15.63	21.3	16.54	16.03	19.95	20.75	25.98	29.08	44.92	62.39	44.73	143.09	147.63	130.41	88.45	133.67	124.31	75.93	86.81	71.82	59.96	62.22	56.46	2127	1634	2500	1858	1727	1820	1527	2239	1761	1260	1762	2142	2255
evm.TU.Contig36.354	2.83	2.17	6.74	1.59	0.96	0.84	10.32	10.65	19.47	2.28	5.47	4.23	4.76	10.94	6.21	1.37	1.87	1.34	2.44	6.48	2	1.55	0.8	1.16	18.39	23.41	27.43	28.31	26.83	23.9	21.99	51.89	32.62	15.4	19.21	14.31	366	850	482	134	71	70	108	222	101	158	525	362	925
evm.TU.Contig23.2.67	10.32	6.01	12.99	2.92	2.02	2.64	51.91	65.05	55.35	20.96	26.27	25.71	38.01	18.95	46.62	7.38	13.5	11.91	3.03	6.96	2.17	23.12	13.57	12.96	144.83	161.45	142.74	41.28	40.84	37.61	54.87	117.81	95.77	26.08	21.67	16.49	3149	1586	3896	265	161	238	624	1728	963	1566	2713	2369	5010
[truncated: 36 more columns]
